# Supplementary material for: Perceived value of computed tomography imaging for patients with inflammatory bowel disease in the emergency department: a Canadian survey
Source: J Can Assoc Gastroenterol. 2024 Feb 16;7(3):261–8. doi: 10.1093/jcag/gwae001 (PMC11149658; doi:10.1093/jcag/gwae001)
Supplement: gwae001_suppl_Supplementary_Tables_1-4_Figures_1-2 [file gwae001_suppl_supplementary_tables_1-4_figures_1-2.zip]

Archive with 6 entries (5 files):
- gwae001/
- gwae001/Supplemental Table and Figures.docx
- gwae001/Supplimental Figure 1a.tiff
- gwae001/Supplimental Figure 1b.tiff
- gwae001/Supplimental Figure 2a.tiff
- gwae001/Supplimental Figure 2b.tiff
