# Supplementary material for: Perceived value of computed tomography imaging for patients with inflammatory bowel disease in the emergency department: a Canadian survey
Source: J Can Assoc Gastroenterol. 2024 Feb 16;7(3):261–8. doi: 10.1093/jcag/gwae001 (PMC11149658; doi:10.1093/jcag/gwae001)
Supplement: gwae001_suppl_Supplementary_Material [file gwae001_suppl_supplementary_material.zip]

Archive with 2 entries (2 files):
- CROSS_reporting_Guidlines_Checklist_form.docx
- coi_disclosure_authors_updated_Dec23.docx
